# Supplementary material for: The Relationship between Plant-Based Diet Indices and Sleep Health in Older Adults: The Mediating Role of Depressive Symptoms and Anxiety
Source: Nutrients. 2024 Oct 5;16(19):3386. doi: 10.3390/nu16193386 (PMC11478969; doi:10.3390/nu16193386)
Supplement: Supplementary file 1 [file nutrients-16-03386-s001.zip]

Archive with 1 entries (1 files):
- nutrients-3188638-supplementary.pdf
